# Supplementary material for: Risk map for wolf threats to livestock still predictive 5 years after construction
Source: PLoS One. 2017 Jun 30;12(6):e0180043. doi: 10.1371/journal.pone.0180043 (PMC5493348; doi:10.1371/journal.pone.0180043)
Supplement: S1 Dataset — (XLSX) [file pone.0180043.s001.xlsx]

## Sheet: Expected by chance
Risk Prob	# of pixels	Percentage of pixels	Fig.1A color	Fig. 1B color
0-12.5	31413919	22.5717	black	green
12.5-25	20009023	14.377	black	green
25-36.5	42320937	30.4087	black	green
36.6-49.2	14528184	10.4389	dark blue	orange
49.2-61.9	9249753	6.64619	light blue	orange
62.0-74.6	7014741	5.04027	yellow	orange
74.7-87.3	6066768	4.35913	orange	orange
87.3-100	8570529	6.15815	red	red
Total pixels	139173854	100

## Sheet: Verified attacks 2007-2011
DATE (mm/dd/yy)	DTRS	size	pack id	bovid orother	risk value	correct or erroneous classification
2010-05-07	T18NR1WSec10	s	unsure	bovid	0.679204	corr
2010-05-23	T20NR3ESec13	s	firm	other	0.988458	corr
2010-04-02	T34NR8ESec14	l	unsure	bovid	0.41617	corr
2010-04-05	T34NR8ESec14	l	unsure	bovid	0.41617	corr
2010-04-01	T48NR11WSec1	s	firm	bovid	0.607249	corr
2010-04-28	T36NR2WSec22	s	firm	bovid	0.898175	corr
2010-05-02	T36nNR6WSec36	s	firm	other	0.557046	corr
2010-04-26	T42NR15WSec28	s	firm	bovid	0.883957	corr
2010-05-08	T39NR1ESec18	l	firm	bovid	0.596094	corr
2010-05-03	T34NR8ESec6	s	firm	bovid	0.837595	corr
2010-05-24	T40NR2WSec1	s	firm	bovid	0.440958	corr
2010-05-13	T42NR15WSec28	s	firm	other	0.760917	corr
2010-05-26	T41NR2WSec13	s	firm	bovid	0.795062	corr
2010-05-10	T48NR11WSec16	s	firm	bovid	0.983746	corr
2010-05-10	T48NR11WSec16	s	firm	bovid	0.623548	corr
2010-05-12	T42NR15WSec28	s	firm	bovid	0.767399	corr
2010-05-28	T33NR1ESec4	s	firm	bovid	0.484787	corr
2010-06-01	T37NR8WSec10	s	firm	bovid	0.59357	corr
2010-05-14	T42NR15WSec28	s	firm	bovid	0.62058	corr
2010-05-14	T42NR15WSec28	s	firm	other	0.893331	corr
2010-05-17	T47NR13WSec30	s	firm	other	0.99887	corr
2010-05-21	T48NR10WSec8	l	firm	bovid	0.953072	corr
2010-06-03	T29NR13W Sec22	s	firm	bovid	0.610723	corr
2010-06-10	T29NR14WSec2	s	unsure	bovid	0.493885	corr
2010-06-10	T29NR14WSec2	s	unsure	bovid	0.922607	corr
2010-05-29	T47NR13W	s	firm	bovid	0.995463	corr
2010-06-28	T29NR13WSec22	s	firm	bovid	0.95982	corr
2010-06-07	T42NR15WSec28	s	firm	bovid	0.908355	corr
2010-06-10	T29NR14WSec2	s	firm	other	0.997243	corr
2010-06-21	T47NR13WSec12	s	firm	bovid	0.766256	corr
2010-06-04	T47NR13WSec12	s	firm	bovid	0.898683	corr
2010-07-06	T41NR1WSec23	s	firm	bovid	0.424055	corr
2010-07-07	T40NR1WSec26	s	firm	bovid	0.319325	err
2010-07-06	T41NR1WSec23	s	firm	bovid	0.916403	corr
2010-07-13	T41NR2WSec13	s	firm	bovid	0.270153	err
2010-07-29	T30NR9ESec8	l	unsure	bovid	0.482527	corr
2010-07-23	T44NR4WSec4	s	firm	bovid	0.28504	err
2010-07-29	T30NR9ESec8	s	firm	bovid	0.930512	corr
2010-08-07	T39NR1ESec18	l	firm	bovid	0.596094	corr
2010-08-02	T48NR13WSec24	s	firm	bovid	0.490391	corr
2010-08-02	T48NR13WSec24	l	firm	bovid	0.411477	corr
2010-07-29	T30NR9ESec8	s	firm	bovid	0.989093	corr
2010-08-10	T44NR4WSec4	s	firm	bovid	0.394918	corr
2010-08-21	T48NR13WSec34	l	firm	bovid	0.975445	corr
2010-08-19	T48NR11WSec12	l	firm	bovid	0.925496	corr
2010-08-24	T32NR10WSec7	l	unsure	bovid	0.907111	corr
2010-08-26	T36NR13ESec18	s	unsure	bovid	0.297811	err
2010-09-20	T17NR1ESec3	l	firm	bovid	0.400142	corr
2010-09-09	T48NR10WSec8	s	firm	bovid	0.932431	corr
2010-09-15	T46NR4WSec33	s	firm	bovid	0.995936	corr
2010-11-09	T17NR1WSes18		unsure	other	0.987005	corr
2010-09-17	T46NR4WSec33	s	firm	bovid	0.995152	corr
2010-09-22	T38NR6WSec31	s	unsure	bovid	0.634026	corr
2010-09-22	T38NR6WSec31	l	unsure	bovid	0.449593	corr
2010-09-28	T40NR3ESec18	s	unsure	bovid	0.623971	corr
2010-09-07	T48NR10WSec8	s	firm	bovid	0.982626	corr
2010-09-10	T47NR12WSec4	s	firm	bovid	0.765706	corr
2010-09-21	T48NR10WSec8	s	firm	bovid	0.982626	corr
2010-08-31	T48NR13WSec30	l	firm	bovid	0.903838	corr
2010-10-07	T28NR14ESec30	s	firm	bovid	0.86989	corr
2010-10-08	T29NR12WSec19	s	firm	bovid	0.615132	corr
2010-09-30	T48NR10WSec8	s	firm	bovid	0.954377	corr
2010-09-30	T48NR10WSec8	l	firm	bovid	0.984387	corr
2010-10-11	T48NR11WSec12	s	firm	bovid	0.934327	corr
2010-10-23	T45NR2WSec8	l	firm	bovid	0.278228	err
2010-10-30	T48NR10WSec5	s	firm	bovid	0.945223	corr
2010-11-07	T31NR3ESec26	l	firm	bovid	0.615367	corr
2010-11-20	T46NR4WSec33	s	firm	bovid	0.996916	corr
2011-08-24	T42NR15WSec29	s	firm	bovid	0.950501	corr
2011-04-28	T42NR15WSec28	s	firm	bovid	0.726413	corr
2011-08-08	T42NR15WSec28	s	firm	bovid	0.999167	corr
2011-05-02	T42NR15WSec28	s	firm	bovid	0.883957	corr
2011-08-13	T42NR15WSec28	s	firm	bovid	0.996288	corr
2011-08-03	T42NR15WSec28	s	firm	bovid	0.99536	corr
2011-08-24	T42NR15WSec29	s	firm	bovid	0.347118	err
2011-08-14	T48NR13WSec30	s	firm	bovid	0.985456	corr
2011-08-09	T47NR14WSec5	l	firm	bovid	0.675073	corr
2011-05-24	T47NR13WSec11	s	firm	bovid	0.870263	corr
2011-05-26	T47NR13WSec11	s	firm	bovid	0.87181	corr
2011-07-02	T47NR13WSec12	s	firm	bovid	0.992824	corr
2011-06-14	T47NR13WSec12	s	firm	bovid	0.959122	corr
2011-05-23	T47NR13WSec12	s	firm	bovid	0.881248	corr
2011-05-03	T47NR13WSec12	l	firm	bovid	0.923082	corr
2011-08-12	T48NR12WSec15	s	unsure	bovid	0.678149	corr
2011-05-19	T47NR12WSec14	s	firm	bovid	0.510429	corr
2011-08-22	T48NR11WSec1	s	firm	bovid	0.92601	corr
2011-06-24	T49NR10WSec31	s	firm	bovid	0.986927	corr
2011-07-13	T48NR10WSec7	s	unsure	bovid	0.89946	corr
2011-07-24	T47NR10WSec7	l	unsure	bovid	0.255891	err
2011-06-28	T48NR10WSec5	s	unsure	bovid	0.964353	corr
2011-08-13	T42NR15WSec28	s	firm	bovid	0.935315	corr
2011-09-20	T48NR10WSec8	s	firm	bovid	0.935315	corr
2011-09-26	T48NR10WSec8	s	firm	bovid	0.935315	corr
2011-05-10	T48NR10WSec8	s	firm	bovid	0.990332	corr
2011-08-25	T48NR10WSec21	s	firm	bovid	0.615431	corr
2011-07-15	T49NR10WSec25	s	unsure	bovid	0.675085	corr
2011-08-14	T48NR13WSec30	s	firm	bovid	0.618496	corr
2011-08-13	T42NR15WSec28	s	firm	bovid	0.60135	corr
2011-08-10	T49NR8WSec18	s	firm	bovid	0.602078	corr
2011-07-02	T47NR13WSec12	s	firm	bovid	0.596442	corr
2011-09-16	T46NR6ESec4	s	firm	bovid	0.781191	corr
2011-05-27	T46NR6WSec33	s	firm	bovid	0.978871	corr
2011-04-18	T46NR6WSec33	s	firm	bovid	0.965525	corr
2011-04-05	T33NR6WSec35	s	firm	bovid	0.25979	err
2011-04-23	T33NR6WSec35	s	unsure	bovid	0.25979	err
2011-04-10	T47NR6WSec14	s	firm	bovid	0.907573	corr
2011-08-10	T49NR8WSec18	s	firm	bovid	0.975281	corr
2011-04-16	T46NR4WSec18	s	unsure	bovid	0.992478	corr
2011-10-03	T8NR4WSec15	s	unsure	other	0.0127291	err
2011-09-22	T26NR3WSec5/6	l	firm	other	0.992005	corr
2011-07-24	T47NR10WSec7	l	unsure	bovid	0.969409	corr
2011-09-27	T35NR3WSec3	l	firm	bovid	0.918173	corr
2011-05-12	T41NR1WSec34	s	firm	bovid	0.854956	corr
2011-06-06	T36NR1WSec16	s	firm	bovid	0.628427	corr
2011-01-03	T39NR1ESec18	s	firm	other	0.596094	corr
2011-03-24	T39NR1ESec18	l	firm	bovid	0.596094	corr
2011-08-29	T33NR1ESec4	l	firm	bovid	0.484787	corr
2011-05-27	T46NR6WSec33	l	firm	other	0.622418	corr
2011-07-19	T24NR7ESec8	s	firm	other	0.412573	corr
2011-08-31	T20NR7ESec9	l	firm	bovid	0.999386	corr
2011-07-06	T20NR7ESec22	l	unsure	bovid	1	corr
2011-04-08	T26NR12ESec9	s	firm	bovid	0.476132	corr
2007-03-16	T46N R6W Sec. 33	s	firm	bovid	0.959341	corr
2007-03-16	T46N R6W Sec. 33	s	firm	bovid	0.407704	corr
2007-04-11	T46N R6W Sec. 33	s	firm	bovid	0.535618	corr
2007-04-16	T48N R10W Sec. 30	s	firm	bovid	0.505402	corr
2007-04-20	T33N R6W Sec. 35	s	firm	bovid	0.257032	err
2007-04-21	T37N R2E Sec. 36	s	unsure	bovid	0.253083	err
2007-04-28	T29N R13W	s	firm	bovid	0.876031	corr
2007-05-06	T37N R6W Sec. 6	s	firm	bovid	0.412455	corr
2007-05-07	T48N R13W Sec. 30	s	firm	bovid	0.985079	corr
2007-05-13	T29N R12E Sec. 19	s	firm	bovid	0.286745	err
2007-05-31	T41N R1W Sec. 23	l	unsure	bovid	0.374482	corr
2007-06-04	T49N R8W Sec. 10	s	firm	bovid	0.787691	corr
2007-06-26	T47N R13W Sec. 12	s	firm	bovid	0.996489	corr
2007-07-02	T28N R11E Sec. 20	s	firm	bovid	0.306155	err
2007-07-05	T51N R4W Sec. 21	s	firm	bovid	0.434898	corr
2007-07-15	T47N R6W Sec. 23	s	firm	bovid	0.950631	corr
2007-07-19	T35N R10W Sec. 36	s	firm	bovid	0.403298	corr
2007-07-23	T48N R10W Sec. 8	s	firm	bovid	0.840126	corr
2007-07-27	T48N R11W Sec. 12	s	firm	bovid	0.625314	corr
2007-08-03	T47N R2E Sec. 31	l	unsure	bovid	0.283953	err
2007-08-17	T48N R10W Sec. 21	l	firm	bovid	0.579104	corr
2007-08-20	T31N R3E Sec. 22	l	unsure	bovid	0.887746	corr
2007-08-24	T34N R10W Sec. 10	s	firm	bovid	0.971335	corr
2007-08-28	T48N R12W Sec. 15	s	firm	bovid	0.854784	corr
2007-09-02	T48N R11W Sec. 1	s	firm	bovid	0.930121	corr
2007-09-05	T36N R2W Sec. 22	s	unsure	bovid	0.782753	corr
2007-09-14	T36N R7W Sec. 15	s	firm	bovid	0.670531	corr
2007-09-15	T48N R12W Sec. 19	s	firm	bovid	0.851069	corr
2007-09-17	T49N R9W Sec. 23	s	firm	bovid	0.587131	corr
2007-09-28	T46N R4W Sec. 10	s	firm	bovid	0.656509	corr
2007-10-13	T37N R14W Sec. 28	s	firm	bovid	0.961759	corr
2007-10-20	T48N R10W Sec. 8	s	firm	bovid	0.839042	corr
2007-11-22	T48N R11W Sec. 27	l	firm	bovid	0.948254	corr
2008-03-24	T46N R6W Sec. 33	s	firm	bovid	0.932368	corr
2008-04-08	T31N R11E Sec. 2	s	unsure	bovid	0.387843	corr
2008-04-14	T47N R12W Sec. 14	s	unsure	bovid	0.640927	corr
2008-04-20	T42N R15W Sec. 28	s	unsure	bovid	0.726314	corr
2008-05-08	T34N R10W Sec. 1	s	firm	bovid	0.767619	corr
2008-05-10	T30N R4W Sec. 16	s	unsure	bovid	0.393472	corr
2008-05-13	T33N R7W Sec. 10	s	firm	bovid	0.975167	corr
2008-05-15	T47N R13W Sec. 12	s	firm	other	0.911439	corr
2008-05-18	T47N R13W Sec. 12	s	firm	bovid	0.995153	corr
2008-05-18	T47N R13W Sec. 12	l	unsure	bovid	0.99884	corr
2008-05-21	T35N R10W Sec. 36	s	firm	bovid	0.62735	corr
2008-05-22	T51N R4W Sec. 21	s	firm	other	0.718448	corr
2008-05-23	T23N R8W Sec. 13	s	unsure	other	0.492164	corr
2008-05-24	T20N R8W Sec. 33	s	unsure	bovid	0.252973	err
2008-05-25	T36N R8E Sec. 33	s	firm	other	0.586068	corr
2008-05-26	T41N R11W Sec. 32	s	firm	bovid	0.883771	corr
2008-06-13	T30N R2W Sec. 15	s	firm	bovid	0.941929	corr
2009-01-16	T22N R14E Sec. 20	l	unsure	bovid	0.00201909	err
2009-04-13	T33N R7W Sec. 10	s	firm	bovid	0.975167	corr
2009-04-22	T42N R15W Sec. 10	s	firm	other	0.412379	corr
2009-04-29	T29N R17E Sec. 3	s	firm	bovid	0.686699	corr
2009-05-03	T36N RW Sec. 36	s	firm	bovid	0.365945	corr
2009-05-04	T41N R2W Sec. 13	s	unsure	other	0.717278	corr
2009-05-09	T35N R1W Sec. 5	s	firm	bovid	0.732693	corr
2009-05-10	T47N R11W Sec. 33	s	firm	other	0.56246	corr
2009-05-20	T35N R1W Sec. 5	s	firm	bovid	0.732693	corr
2009-05-22	T47N R6W Sec. 10	s	firm	bovid	0.912996	corr

## Sheet: Perceievd threats
DATE (mm/dd/yy)	DTRS	animal	pack id	risk value	correct or erroneous classification
2003-01-30	T48N R12W Sec. 5,6	bovid	unsure	0.619929	corr
2003-05-05	T18N R2W Sec. 9 & 21	other	firm	0.466071	corr
2003-07-21	T42N R15W Sec. 27&28	bovid	unsure	0.581516	corr
2003-08-12	T42N R15W Sec. 21 & 28	bovid	unsure	0.906976	corr
2003-10-23	T17N R9E Sec. 30	other	unsure	0.464764	corr
2003-10-29	T47N R6W Sec. 23	bovid	firm	0.869738	corr
2004-01-16	T34N R8W Sec. 31&32	bovid	firm	0.814064	corr
2004-03-14	T35N R10W Sec. 36	bovid	firm	0.403163	corr
2004-04-27	T33N R1E Sec. 15	bovid	firm	0.686401	corr
2004-05-13	T44N R7W sw Sec. 19	other	firm	0.352195	err
2004-07-01	T44N R7W sw Sec. 19	other	firm	0.352195	err
2004-07-07	T32N R10E Sec. 31	bovid	unsure	0.994575	corr
2004-08-04	T47N R12W Sec. 14	bovid	firm	0.720084	corr
2004-08-15	T37N R14W Sec. 20 & 29	bovid	unsure	0.698593	corr
2004-08-16	T33N R1E Sec. 15	bovid	firm	0.686401	corr
2004-10-12	T34N R6W Sec. 19	other	firm	0.406401	corr
2005-02-17	T45N R2W Sec. 2	bovid	firm	0.611736	corr
2005-02-24	T36N R8E Sec. 29	bovid	unsure	0.288562	err
2005-03-05	T36N R8E Sec. 22	bovid	unsure	0.289034	err
2005-06-13	T47N R13W Sec. 7	bovid	unsure	0.819381	corr
2005-07-02	T51N R7W Sec. 16	bovid	unsure	0.828686	corr
2005-08-22	T48N R12W Sec. 21	bovid	firm	0.786215	corr
2005-08-22	T48N R12W Sec. 21	bovid	firm	0.786215	corr
2005-08-31	T47N R6W Sec. 14 & 23	bovid	unsure	0.991833	corr
2005-12-20	T34N R10W Sec. 1	bovid	firm	0.557234	corr
2005-12-26	T38N R12W Sec. 1	bovid	firm	0.569752	corr
2006-01-12	T35N R8W S15	bovid	firm	0.330975	err
2006-02-17	T35N R10W Sec. 36	bovid	firm	0.384078	corr
2006-03-03	T13N R7E Sec. 30	other	unsure	0.00344444	err
2006-03-06	T35N R8W S15	bovid	unsure	0.330975	err
2006-03-24	T47N R6W Sec. 27	bovid	unsure	0.829846	corr
2006-03-28	T31N R2E Sec. 29	bovid	unsure	0.962723	corr
2006-05-08	T37N R14W Sec. 29	bovid	firm	0.698593	corr
2006-05-14	T13N R7E Sec. 18	other	unsure	0.0059813	err
2006-05-21	T47N R6W Sec. 23	bovid	firm	0.869738	corr
2006-05-27	T35N R1E Sec. 30	other	unsure	0.568491	corr
2006-06-25	T13N R7E Sec. 21	bovid	unsure	0.000578173	err
2006-07-09	T13N R7E Sec. 14	bovid	unsure	0.097708	err
2006-07-14	T45N R9W Sec. 22	bovid	firm	0.411032	corr
2006-07-17	T34N R3E Sec. 4	bovid	firm	0.339845	err
2006-07-19	T50N R7W Sec. 20	other	firm	0.70463	corr
2006-08-05	T47N R6W Sec. 14	bovid	firm	0.930065	corr
2006-08-08	T37N R16E Sec. 33	bovid	firm	0.946437	corr
2006-08-18	T36N R2W Sec. 23	bovid	firm	0.395976	corr
2006-10-01	T47N R6W Sec. 23	bovid	firm	0.869738	corr
2007-01-18	T28N R11E Sec. 15	bovid	firm	0.644672	corr
2007-03-15	T46N R6W Sec. 33	bovid	firm	0.97655	corr
2007-03-19	T46N R4W Sec. 10	bovid	firm	0.701245	corr
2007-03-20	T45N R15W Sec. 2	bovid	firm	0.653467	corr
2007-04-13	T35N R10W Sec. 36	bovid	firm	0.407868	corr
2007-04-13	T35N R10W Sec. 36	bovid	firm	0.907403	corr
2007-04-13	T35N R10W Sec. 36	bovid	firm	0.990963	corr
2007-04-18	T48N R13W Sec. 19	bovid	firm	0.551657	corr
2007-04-23	T29N R13W Sec. 13	other	firm	0.897898	corr
2007-05-04	T36N R2E Sec. 27	bovid	firm	0.43305	corr
2007-05-07	T48N R8W Sec. 5	bovid	firm	0.52115	corr
2007-05-07	T48N R8W Sec. 5	bovid	firm	0.974204	corr
2007-05-08	T38N R1W Sec. 36	bovid	firm	0.528374	corr
2007-07-24	T48N R12W Sec. 19	bovid	firm	0.750601	corr
2007-07-29	T48N R9W Sec. 5	bovid	firm	0.772166	corr
2007-08-02	T38N R7W Sec. 1	bovid	firm	0.399315	corr
2007-08-31	T43N R7W Sec. 25	bovid	firm	0.469854	corr
2007-09-11	T46N R2E Sec. 22	other	unsure	0.353672	err
2007-12-07	T36N R2W Sec. 22	bovid	unsure	0.875168	corr
2008-01-07	T37N R13W Sec. 35	bovid	unsure	0.970856	corr
2008-02-14	T36N R2W Sec. 27	bovid	firm	0.99755	corr
2008-04-16	T23N R3E Sec. 31	bovid	firm	0.89815	corr
2008-05-08	T46N R10W Sec. 18	bovid	firm	0.477718	corr
2008-05-12	T47N R13W Sec. 12	bovid	firm	0.934918	corr
2008-05-16	T33N R3W Sec. 5	other	firm	0.721771	corr
2008-05-22	T46N R1E Sec. 5	other	firm	0.294967	err
2008-07-05	T33N R1E Sec. 15	bovid	firm	0.549006	corr
2008-07-22	T47N R13W Sec. 12	bovid	firm	0.934918	corr
2008-08-14	T33N R1E Sec. 15	bovid	firm	0.549006	corr
2008-08-18	T38N R1E Sec. 34	other	firm	0.61854	corr
2008-08-25	T36N R4W Sec. 36	bovid	unsure	0.593327	corr
2008-09-04	T46N R6W Sec. 33	bovid	firm	0.944499	corr
2008-09-09	T44N R12W Sec. 22	other	firm	0.887196	corr
2008-09-16	T33N R1E Sec. 15	bovid	firm	0.549006	corr
2009-04-15	T47N R13W Sec. 12	other	firm	0.934918	corr
2009-04-15	T47N R13W Sec. 12	other	firm	0.434353	corr
2009-05-18	T47N R13W Sec. 12	other	firm	0.934918	corr
2009-06-01	T35N R1E Sec. 15	other	firm	0.357307	err
2009-08-25	T46N R11W Sec. 14	bovid	firm	0.334628	err
2009-08-27	T47N R6W Sec 10	bovid	firm	0.952883	corr
2009-08-27	T47N R6W Sec 10	bovid	firm	0.911539	corr
2009-09-09	T50N R7W Sec. 20	other	firm	0.500349	corr
2010-05-05	T30NR22ESec4	other	unsure	0.867991	corr
2010-06-04	T26NR6ESec1	other	firm	0.22877	err
2010-07-22	T45NR14WSec19	other	unsure	0.265294	err
2011-03-01	T27NR14ESec23	bovid	firm	0.910066	corr
2011-07-15	T39NR1ESec18	bovid	firm	0.596094	corr
2011-08-16	T20NR7ESec22	bovid	firm	1	corr
2011-09-08	T20NR7ESec18	bovid	firm	0.691441	corr
2011-09-08	T20NR7ESec18	other	firm	0.525039	corr
2011-09-08	T20NR7ESec18	other	firm	0.91804	corr

## Sheet: Wolf control mortalities
DATE	DTRS	risk value
2012-09-20	T47N R5W Sec. 19	0.988949
2012-03-26	T46N R6W Sec. 4	0.886509
2012-04-05	T38N R1W Sec. 32	0.887406
2012-04-05	T38N R1W Sec. 32	0.907286
2012-05-01	T33N R7W Sec. 10	0.959528
2012-05-02	T48N R10W Sec. 8	0.91932
2012-05-07	T37N R19W Sec. 12	0.991736
2012-05-08	T37N R19W Sec. 12	0.989648
2012-05-23	T42N R15W Sec. 21	0.998465
2012-06-06	T46N R15W Sec. 8	0.977992
2012-08-12	T18N R2W Sec. 21	0.886445
2012-09-20	T47N R5W Sec. 19	0.988949
2012-09-25	T47N R5W Sec. 19	0.985202
2012-03-11	T48N R10W Sec. 7	0.917144
2012-07-29	T17N R2W Sec. 10	0.903014
2012-08-09	T17N R2W Sec. 10	0.903014
2012-09-02	T48N R10W Sec. 8	0.938596
2012-03-25	T46N R6W Sec. 4	0.765206
2012-04-02	T46N R6W Sec. 4	0.792646
2012-04-18	T42N R15W Sec. 28	0.813565
2012-04-21	T42N R15W Sec. 28	0.813565
2012-05-14	T48N R10W Sec. 8	0.85453
2012-05-18	T49N R8W Sec. 9	0.833328
2012-06-10	T42N R15W Sec. 28	0.836073
2012-08-04	T34N R9W Sec. 10	0.829174
2012-08-06	T34N R9W Sec. 10	0.829174
2012-09-04	T34N R9W Sec. 10	0.829174
2012-04-30	T39N R1E nwne Sec. 18	0.763734
2012-05-04	T47N R6W Sec. 32	0.813094
2012-05-26	T32N R1E Sec. 13	0.760384
2012-08-04	T34N R9W Sec. 10	0.794351
2012-09-18	T46N R6W Sec. 4	0.827686
2012-08-09	T17N R2W Sec. 10	0.684352
2012-02-22	T48N R13W Sec. 19	0.631288
2012-03-23	T42N R15W Sec. 21	0.647606
2012-03-24	T42N R15W Sec. 28	0.726488
2012-04-08	T42N R15W Sec. 21	0.738286
2012-04-10	T42N R15W Sec. 28	0.639288
2012-04-11	T42N R15W Sec. 21	0.650448
2012-04-17	T42N R15W Sec. 28	0.651647
2012-04-24	T47N R13W Sec. 12	0.698745
2012-04-26	T47N R13W Sec. 12	0.701989
2012-05-01	T33N R7W Sec. 10	0.647606
2012-05-04	T47N R6W Sec. 32	0.651566
2012-05-05	T42N R15W Sec. 28	0.643939
2012-05-05	T42N R15W Sec. 28	0.651566
2012-05-15	T42N R15W Sec. 28	0.726488
2012-08-02	T42N R15W Sec. 21	0.737717
2012-08-12	T18N R2W Sec. 21	0.648051
2012-08-25	T48N R15W Sec. 36	0.643726
2012-08-26	T42N R15W Sec. 21	0.646304
2012-09-06	T42N R15W Sec. 21	0.646696
2012-12-19	T17N, R8E Sec 24	0.743105
2012-08-02	T42N R15W Sec. 21	0.507811
2012-09-09	T46N R1W swse Sec. 8	0.610248
2012-08-12	T18N R2W Sec. 21	0.540361
2012-08-25	T48N R15W Sec. 36	0.530244
2012-08-27	T47N R14W Sec. 6	0.598565
2012-08-09	T17N R2W Sec. 10	0.43421
2012-09-05	T34N R9W Sec. 14	0.479637
2012-09-11	T34N R9W Sec. 14	0.425289
2012-09-21	T34N R9W Sec. 14	0.47182
2012-05-15	T42N R15W Sec. 28	0.418298
2012-11-24	T29N R13W Sec. 2	0.413456
2012-07-27	T48N R11W Sec.14	0.263539
2012-08-04	T34N R9W Sec. 10	0.351154
2012-08-05	T47N R13W Sec. 27	0.351154
2012-08-05	T47N R13W Sec. 27	0.351154
2012-08-06	T34N R9W Sec. 10	0.351154
2012-08-06	T34N R9W Sec. 10	0.351154
2012-08-07	T47N R13W Sec. 27	0.351154
2012-09-18	T46N R6W Sec. 4	0.363253
2012-04-15	T40N R1W Sec. 11	0.309144
2012-04-24	T47N R13W Sec. 12	0.302704
2012-05-02	T48N R10W Sec. 8	0.302918
2012-05-10	T46N R1W Sec. 8	0.226656
